# Supplementary material for: The choice of corporate social responsibility strategies under rivalry: Whether to increase socially responsible product characteristics or enhance relationship with buyers
Source: PLoS One. 2026 Mar 4;21(3):e0343679. doi: 10.1371/journal.pone.0343679 (PMC12959669; doi:10.1371/journal.pone.0343679)
Supplement: S1 File — (TXT) [file pone.0343679.s001.txt]

"""
Optimized Strategy Threshold Analysis Chart Code
"""

import matplotlib.pyplot as plt
import numpy as np

# ==================== Parameter Settings ====================
# Use meaningful variable names to improve readability
MARKET_SEGMENT_SIZE_X = 10
MARKET_SEGMENT_SIZE_Y = 10  
MARKET_SEGMENT_SIZE_Z = 10
HIGH_VALUE_CREATION = 4
LOW_VALUE_CREATION = 2
FIRM1_BARGAINING_POWER = 0.5
FIRM2_BARGAINING_POWER = 0.5
COMPETITION_INTENSITY = 2

# ==================== Calculation Function Definitions ====================
def calculate_strategy_threshold(x, value_creation_diff, segment_size, bargaining_power, competition_intensity):
    """
    Calculate strategy selection threshold function
    """
    numerator = x * value_creation_diff - competition_intensity/segment_size
    denominator = bargaining_power + x
    return numerator / denominator

def calculate_alternative_threshold(x, segment_size_x, segment_size_y, value_creation_diff, 
                                  bargaining_power, competition_intensity):
    """
    Calculate alternative strategy threshold
    """
    numerator = competition_intensity - segment_size_x * x * value_creation_diff
    denominator = (segment_size_x + segment_size_y) * (bargaining_power + x)
    return -numerator / denominator

# ==================== Data Generation ====================
# Create denser data points for smoother curves
x_values = np.linspace(0, 0.5, 500)  # Focus on the practically meaningful range [0, 0.5]

value_creation_diff = HIGH_VALUE_CREATION - LOW_VALUE_CREATION

# Calculate various strategy threshold curves
y1 = calculate_strategy_threshold(x_values, value_creation_diff, MARKET_SEGMENT_SIZE_X, 
                                 FIRM1_BARGAINING_POWER, COMPETITION_INTENSITY)
y2 = calculate_strategy_threshold(x_values, value_creation_diff, MARKET_SEGMENT_SIZE_Z, 
                                 FIRM2_BARGAINING_POWER, COMPETITION_INTENSITY)
y3 = np.zeros_like(x_values)  # Lower boundary
y4 = np.full_like(x_values, 2.0)  # Upper boundary

y5 = calculate_alternative_threshold(x_values, MARKET_SEGMENT_SIZE_X, MARKET_SEGMENT_SIZE_Y,
                                   value_creation_diff, FIRM1_BARGAINING_POWER, COMPETITION_INTENSITY)
y6 = calculate_alternative_threshold(x_values, MARKET_SEGMENT_SIZE_Z, MARKET_SEGMENT_SIZE_Y,
                                   value_creation_diff, FIRM2_BARGAINING_POWER, COMPETITION_INTENSITY)

# Piecewise function: based on threshold conditions
threshold_condition = (x_values >= 0) & (x_values <= 0.1)
y9 = np.where(threshold_condition, 0, 
              calculate_strategy_threshold(x_values, value_creation_diff, MARKET_SEGMENT_SIZE_X, 
                                         FIRM1_BARGAINING_POWER, COMPETITION_INTENSITY))

# ==================== Chart Plotting ====================
# Create figure and axes
fig, ax = plt.subplots(1, 1, figsize=(10, 6))

# Set axis ranges
ax.set_xlim(0, 0.5)
ax.set_ylim(0, 2)

# Plot main boundary lines
ax.plot(x_values, y4, 'b-', linewidth=2, label='Upper boundary')
ax.plot(x_values, y9, 'gray', linewidth=2, linestyle='--', label='Strategy threshold')
ax.plot(x_values, y3, 'gray', linewidth=2, linestyle='--', label='Lower boundary')

# Fill strategy regions
ax.fill_between(x_values, y4, y9, where=y4 >= y9, facecolor='moccasin', 
                alpha=0.6, label='Strategy Region A')
ax.fill_between(x_values, y3, y9, where=y9 >= y3, facecolor='lightskyblue', 
                alpha=0.6, label='Strategy Region B')

# ==================== Chart Beautification ====================
# Add labels and title
ax.set_xlabel('∆α (Relative Bargaining Power Change)', fontsize=12)
ax.set_ylabel('∆(v-t) (Net Value Creation Benefit)', fontsize=12)
ax.set_title('Corporate CSR Strategy Selection Threshold Analysis', fontsize=14, pad=20)

# Add grid and legend
ax.grid(True, alpha=0.3, linestyle='--')
ax.legend(loc='upper right', framealpha=0.9)

# Add strategy region annotations
ax.annotate('Strategy Region A\n(Product-oriented Strategy Dominant)', xy=(0.25, 1.5), xytext=(0.3, 1.7),
            arrowprops=dict(arrowstyle='->', color='darkorange'),
            bbox=dict(boxstyle="round,pad=0.3", facecolor="wheat", alpha=0.7),
            fontsize=10)

ax.annotate('Strategy Region B\n(Relationship-oriented Strategy Dominant)', xy=(0.15, 0.3), xytext=(0.05, 0.5),
            arrowprops=dict(arrowstyle='->', color='steelblue'),
            bbox=dict(boxstyle="round,pad=0.3", facecolor="lightblue", alpha=0.7),
            fontsize=10)

# Adjust layout
plt.tight_layout()

# Display chart
plt.show()

# Optional: Save chart
# plt.savefig('strategy_threshold_analysis.png', dpi=300, bbox_inches='tight')

"""
Optimized Version: Multi-variable Threshold Analysis Visualization
Optimization Content: Code structure, variable naming, visualization effect
"""
import matplotlib.pyplot as plt
import numpy as np

# ==================== Parameter Settings ====================
# Use meaningful variable names instead of single-letter variables
MARKET_SEGMENT_SIZE_X = 10
MARKET_SEGMENT_SIZE_Y = 10
MARKET_SEGMENT_SIZE_Z = 10
HIGH_VALUE = 4
LOW_VALUE = 2
FIRM1_BARGAINING_POWER = 0.5
FIRM2_BARGAINING_POWER = 0.5
COMPETITION_INTENSITY = 2

# ==================== Calculation Function Definitions ====================
def calculate_strategy_threshold(x, value_diff, segment_size, bargaining_power):
    """Calculate strategy threshold function"""
    numerator = x * value_diff - COMPETITION_INTENSITY/segment_size
    denominator = bargaining_power + x
    return numerator / denominator

def calculate_alternative_threshold(x, segment_size_main, segment_size_secondary, 
                                  value_diff, bargaining_power):
    """Calculate alternative strategy threshold"""
    numerator = COMPETITION_INTENSITY - segment_size_main * x * value_diff
    denominator = (segment_size_main + segment_size_secondary) * (bargaining_power + x)
    return numerator / denominator

def calculate_upper_bound(x):
    """Upper boundary function"""
    return np.full_like(x, 2.0)

def calculate_lower_bound(x):
    """Lower boundary function"""
    return np.zeros_like(x)

# ==================== Main Program ====================
# Create data points
x_values = np.linspace(0, 0.5, 500)  # Increase points for smoother curves
value_difference = HIGH_VALUE - LOW_VALUE

# Calculate various threshold curves
threshold_y5 = calculate_alternative_threshold(x_values, MARKET_SEGMENT_SIZE_X, 
                                             MARKET_SEGMENT_SIZE_Y, value_difference, 
                                             FIRM1_BARGAINING_POWER)
threshold_y6 = calculate_alternative_threshold(x_values, MARKET_SEGMENT_SIZE_Z, 
                                             MARKET_SEGMENT_SIZE_Y, value_difference, 
                                             FIRM2_BARGAINING_POWER)
lower_bound = calculate_lower_bound(x_values)
upper_bound = calculate_upper_bound(x_values)

# Calculate horizontal reference lines
reference_y7 = np.full_like(x_values, COMPETITION_INTENSITY/(MARKET_SEGMENT_SIZE_X * FIRM1_BARGAINING_POWER))
reference_y8 = np.full_like(x_values, COMPETITION_INTENSITY/(MARKET_SEGMENT_SIZE_Z * FIRM2_BARGAINING_POWER))

# ==================== Visualization Settings ====================
# Create figure and axes
fig, axes = plt.subplots(1, 1, figsize=(12, 8))

# Set axis ranges
axes.set_xlim(0, 0.5)
axes.set_ylim(0, 2)

# Plot threshold curves
axes.plot(x_values, threshold_y5, 'gray', linewidth=1.5, alpha=0.7, label='Firm 1 Alternative Strategy Threshold')
axes.plot(x_values, threshold_y6, 'gray', linewidth=1.5, alpha=0.7, label='Firm 2 Alternative Strategy Threshold')
axes.plot(x_values, lower_bound, 'gray', linewidth=2, linestyle='--', label='Lower Boundary')
axes.plot(x_values, upper_bound, 'gray', linewidth=2, linestyle='--', label='Upper Boundary')
axes.plot(x_values, reference_y7, 'gray', linewidth=1, alpha=0.5, label='Firm 1 Reference Line')
axes.plot(x_values, reference_y8, 'gray', linewidth=1, alpha=0.5, label='Firm 2 Reference Line')

# Fill strategy regions
axes.fill_between(x_values, threshold_y6, reference_y7, where=reference_y7 >= threshold_y6,
                 facecolor='lightskyblue', alpha=0.6, label='Strategy Region A')
axes.fill_between(x_values, upper_bound, reference_y8, where=upper_bound >= reference_y8,
                 facecolor='lightsteelblue', alpha=0.5, label='Strategy Region B')
axes.fill_between(x_values, lower_bound, threshold_y5, where=threshold_y5 >= lower_bound,
                 facecolor='moccasin', alpha=0.5, label='Strategy Region C')

# ==================== Chart Beautification ====================
# Add labels and title
axes.set_xlabel('Decision Variable x', fontsize=12)
axes.set_ylabel('Threshold y', fontsize=12)
axes.set_title('Multi-variable Strategy Threshold Analysis', fontsize=14, pad=20)

# Add grid and legend
axes.grid(True, alpha=0.3, linestyle='-')
axes.legend(loc='upper right', framealpha=0.8)

# Add strategy region annotations
axes.annotate('High-Value Strategy Area', xy=(0.25, 1.5), xytext=(0.3, 1.7),
             arrowprops=dict(arrowstyle='->', color='darkorange'),
             bbox=dict(boxstyle="round,pad=0.3", facecolor="wheat", alpha=0.7),
             fontsize=10)

axes.annotate('Balanced Strategy Area', xy=(0.15, 0.8), xytext=(0.05, 1.0),
             arrowprops=dict(arrowstyle='->', color='steelblue'),
             bbox=dict(boxstyle="round,pad=0.3", facecolor="lightblue", alpha=0.7),
             fontsize=10)

# Adjust layout
plt.tight_layout()

# Display chart
plt.show()

# Optional: Save chart
# plt.savefig('strategy_threshold_analysis.png', dpi=300, bbox_inches='tight')


"""
Code for Value Capture and Industry Value Creation Analysis
"""
import matplotlib.pyplot as plt
import numpy as np

# Parameters
nx = 10
ny = 10
nz = 10
vh = 4
vm = 3
vl = 2
a1 = 0.5
a2 = 0.5
r = 2
da = 0.25
dt = 0.75

# x array
x = np.arange(0, 2, 0.001)

# Threshold calculations (constants)
y1 = dt + (da * (vh - vl) - r / nx) / (a1 + da)
y2 = dt + (da * (vh - vl) - r / nz) / (a2 + da)
y3 = 0
y4 = 2
y5 = dt - (r - nx * da * (vh - vl)) / ((nx + ny) * (a1 + da))
y6 = dt - (r - nz * da * (vh - vl)) / ((nz + ny) * (a2 + da))
y7 = dt - r / (nx * a1)
y8 = dt - r / (nz * a2)

# Vectorized calculations
AVY = np.where(dt >= x, vm + dt, vm + x)
avyp = np.where(x < dt, 0, x - dt)
avyr = np.where(x < dt, dt - x, 0)

# Total revenues (arrays where dependent on x)
VNpp = nx * (vh + x) + ny * vm + nz * (vh + x)
VNpr = nx * (vh + x) + ny * AVY + nz * (vh + dt) - r
VNrp = nx * (vh + dt) + ny * AVY + nz * (vh + x) - r
VNrr = nx * vh + ny * vm + nz * vh - 2 * r

# Individual revenues (constants except where x involved)
i1pp = nx * a1 * (vh - vl)
i2pp = nz * a2 * (vh - vl)
i1pr = nx * a1 * (vh - vl + x - dt) + ny * a1 * avyp
i2pr = nz * (a2 + da) * (vh - vl - x + dt) + ny * (a2 + da) * avyr - r
i1rp = nx * (a1 + da) * (vh - vl + dt - x) + ny * (a1 + da) * avyr - r
i2rp = nz * a2 * (vh - vl + x - dt) + ny * a2 * avyp
i1rr = nx * a1 * (vh - vl) - r
i2rr = nz * a2 * (vh - vl) - r

# Buyer utilities
upp = VNpp - i1pp - i2pp
upr = VNpr - i1pr - i2pr
urp = VNrp - i1rp - i2rp
urr = VNrr - i1rr - i2rr

# Piecewise functions for one configuration
i1 = np.where((0 <= x) & (x <= y7), i1rr,
              np.where((x >= y7) & (x <= y1), i1rp, i1pp))
i2 = np.where((0 <= x) & (x <= y7), i2rr,
              np.where((x >= y7) & (x <= y1), i2rp, i2pp))
u = np.where((0 <= x) & (x <= y7), urr,
             np.where((x >= y7) & (x <= y1), urp, upp))
VN = np.where((0 <= x) & (x <= y7), VNrr,
              np.where((x >= y7) & (x <= y1), VNrp, VNpp))
i_sum = i1 + i2

# Piecewise functions for alternative configuration
i1_1 = np.where((0 <= x) & (x <= y7), i1rr,
                np.where((x >= y7) & (x <= y1), i1pr, i1pp))
i2_1 = np.where((0 <= x) & (x <= y7), i2rr,
                np.where((x >= y7) & (x <= y1), i2pr, i2pp))
u_1 = np.where((0 <= x) & (x <= y7), urr,
               np.where((x >= y7) & (x <= y1), upr, upp))
VN_1 = np.where((0 <= x) & (x <= y7), VNrr,
                np.where((x >= y7) & (x <= y1), VNpr, VNpp))
i_sum_1 = i1_1 + i2_1

# Plotting
fig, ax = plt.subplots(1, 1)
ax.set_xlim([0, 2])
# ax.set_ylim([0, some_value])  # Uncomment and set if needed

ax.plot(x, i_sum, 'r', label='i_sum (Config 1)')
ax.plot(x, i_sum_1, 'r--', label='i_sum (Config 2)')  # Dashed for distinction
ax.plot(x, u, 'y', label='u (Config 1)')
ax.plot(x, u_1, 'y--', label='u (Config 2)')
ax.plot(x, VN, 'm', label='VN (Config 1)')
ax.plot(x, VN_1, 'm--', label='VN (Config 2)')

# Optional: Uncomment to add thresholds
# ax.plot(x, np.full_like(x, y7), 'grey', label='y7')
# etc.

ax.set_xlabel('x')
ax.set_ylabel('Value')
ax.set_title('Model Values vs x')
ax.legend()
plt.show()
